# Supplementary material for: PENTAGON (Predicting Clinical Trials in Gynecologic Oncology): A Retrospective Study Assessing Study Design Factors That Affect Enrollment in Gynecologic Cancer Trials
Source: Cancers (Basel). 2025 Nov 26;17(23):3774. doi: 10.3390/cancers17233774 (PMC12691471; doi:10.3390/cancers17233774)
Supplement: Supplementary file 1 [file cancers-17-03774-s001.zip]

Archive with 1 entries (1 files):
- cancers-3923940-supplementary.pdf
